# Supplementary material for: Dose-Response Modeling with Summary Data from Developmental Toxicity Studies
Source: Risk Anal. Author manuscript; Available in PMC 2021 Aug 18. (PMC8372781; doi:10.1111/risa.12667)
Supplement: Supporting Information [file NIHMS1544377-supplement-Supporting_Information.zip]

Archive with 9 entries (9 files):
- bmds-dr-results.csv
- drdata.csv
- hd.csv
- models.docx
- NTP data checklist.xlsx
- Relation of Fetal to Litter Proportions.docx
- test.dr.xlsx
- Regression of Deff on pF.docx
- ReadMe.txt
