# Supplementary material for: Dose-Response Modeling with Summary Data from Developmental Toxicity Studies
Source: Risk Anal. Author manuscript; Available in PMC 2021 Aug 18. (PMC8372781; doi:10.1111/risa.12667)
Supplement: Supporting Information [file NIHMS1544377-supplement-Supporting_Information.zip › bmds-dr-results.csv]

	data	NLL.p	NLL.bmd	NLL.bmdl	LL.Dg.p	LL.Dg.bmd	LL.Dg.bmdl	LL.Dp.p	LL.Dp.bmd	LL.Dp.bmdl	LL.Dest.p	LL.Dest.bmd	LL.Dest.bmdl	LL.D1.p	LL.D1.bmd	LL.D1.bmdl	LL.D2.p	LL.D2.bmd	LL.D2.bmdl	LL.D3.p	LL.D3.bmd	LL.D3.bmdl	LL.nLpF.p	LL.nLpF.bmd	LL.nLpF.bmdl	Hill.vc.p	Hill.vc.bmd	Hill.vc.bmdl	Hill.vm.p	Hill.vm.bmd	Hill.vm.bmdl	LL.mnPctnF.p	LL.mnPctnF.bmd	LL.mnPctnF.bmdl	LL.mnPctnF2.p	LL.mnPctnF2.bmd	LL.mnPctnF2.bmdl	LL.mnPctnL.p	LL.mnPctnL.bmd	LL.mnPctnL.bmdl	LL.nLpL40.p	LL.nLpL40.bmd	LL.nLpL40.bmdl	LL.nLpL30.p	LL.nLpL30.bmd	LL.nLpL30.bmdl	LL.nLpL05.p	LL.nLpL05.bmd	LL.nLpL05.bmdl
1	bbp.mice	0.2268	0.427564	0.348235	0.4285	0.425532	0.331006	0.3685	0.43	0.35	0.365	0.426	0.3153	0.2029	0.42666	0.372247	0.368	0.42666	0.34685	0.4623	0.42666	0.325569	0.7303	0.427	0.24	0.5472	0.414318	0.357154	0.003864	0.406258	0.344742	0.1162	0.414271	0.36703	0.2666	0.41427	0.344475	0.6704	0.414363	0.256371	0.2479	0.49211	0.346926	0.2479	0.480097	0.283305	0.2479	0.42696	0.0967333
2	bbp.rats	0.3706	1.28582	1.14344	0.2314	1.29602	1.15467	0.4264	1.3	1.15	0.3178	1.294	1.146	0.2481	1.29622	1.19711	0.4141	1.29622	1.1547	0.5049	1.29622	1.12111	0.77	1.3	0.862	0.8151	1.28579	1.05285	0.001537	1.26447	1.18242	0.213	1.28246	1.19638	0.3785	1.28246	1.16028	0.7517	1.28309	0.918932	0.6774	1.2848	1.21473	0.6774	1.25365	1.15809	0.6774	1.11577	0.884307
3	bora.rats	0.0018	0.220276	0.158434	0.0078	0.240793	0.198435	0.1042	0.24	0.18	0.0067	0.243	0.202	0.0034	0.239233	0.204221	0.0383	0.239231	0.190534	0.0907	0.239232	0.17993	0.4545	0.24	0.105	0.3023	0.212307	0.120735	<.0001	0.221991	0.198297	0.0034	0.226634	0.195948	0.0383	0.226634	0.183645	0.4536	0.227193	0.101813	0.0231	0.265281	0.200659	0.0231	0.216317	0.158525	0.0231	0.0821253	0.0260533
4	dehp.mice	0.2801	0.041448	0.034684	0.0376	0.0422745	0.0351347	0.0174	0.042	0.034	0.1268	0.0417	0.0328	0.0013	0.041528	0.035766	0.0363	0.041528	0.033503	0.1096	0.0415275	0.031797	0.4252	0.0435	0.0258	0.07458	0.0492	0.036079	<.0001	0.040437	0.035911	0.0079	0.040714	0.035637	0.089	0.0407134	0.0336153	0.5332	0.0420554	0.0263996	0.4936	0.045914	0.0359598	0.4936	0.040413	0.0302261	0.4936	0.0220521	0.0120469
5	dyme.mice	0.3545	168.217	146.601	0.2508	164.721	145.823	0.1677	176.75	159.32	0.3403	168.076	145.26	0.0979	176.722	161.371	0.3128	176.723	155.256	0.4608	176.722	150.591	0.8088	179	131	0.8611	186.01	169.593	<.0001	210.987	200.337	0.053	179.599	163.305	0.2302	179.6	157.008	0.769	182.446	134.333	0.4892	155.582	133.168	0.4892	140.879	118.315	0.4892	87.9439	63.2381
6	eg.mice	0.2868	481.825	322.728	0.0744	488.63	349.368	0.0476	412.32	247.91	0.1059	448.8	261.83	0.0014	412.493	310.147	0.0238	412.496	268.088	0.0649	412.493	236.186	0.3328	404	120	0.0558	302.854	144.717	0.005309	506.173	366.137	0.0013	388.035	286.774	0.0232	388.038	245.357	0.3307	379.652	115.433	0.9625	430.771	136.476	0.9625	334.199	87.7346	0.9625	100.173	10.7744
7	eg.rats	0.3065	1344.6	1075.22	0.9005	1347.65	1101.13	0.8987	1336.63	1059.67	0.8975	1344.31	1083.26	0.8198	1336.73	1180.28	0.872	1336.73	1116	0.8953	1336.73	1066.65	0.9484	1340	785	0.9365	1344.63	983.032	0.5448	1291.4	1096.85	0.768	1323.78	1172.79	0.8348	1323.78	1111.07	0.9334	1324.63	796.575	0.6383	1507.62	1116.54	0.6383	1276.57	875.166	0.6383	579.614	256.373
8	egde.mice	0.1131	423.875	343.568	9e-04	393.22	306.073	0.0013	403.87	358.82	7e-04	395.031	300.81	1e-04	403.904	365.63	0.011	403.904	348.6	0.0496	403.904	334.815	0.4555	403	257	0.3598	408.514	364.398	<.0001	11718.7	4.61224	0	409.061	373.569	0.0052	409.061	357.894	0.3993	408.655	274.307	0.0098	287.445	208.542	0.0098	230.861	159.647	0.0098	81.5575	39.3752
9	medo.mice	NA	642.553	407.509	0.9979	691.474	452.469	0.9992	692.43	447.28	0.9988	695.165	450.49	0.9975	692.72	503.371	0.9991	692.72	450.37	0.9995	692.72	412.031	0.9999	694	260	0.6215	559.12	325.957	<.0001	4626.36	0.06572	0.6699	565.777	441.817	0.855	565.777	398.125	0.983	577.584	232.806	0.8629	1536.43	730.67	0.8629	987.706	528.912	0.8629	121.297	66.9361
10	mehp.mice	0.2557	0.029592	0.017617	0.4153	0.0289936	0.0178675	0.4127	0.026	0.016	0.4954	0.0271	0.0164	0.1027	0.02605	0.018488	0.3204	0.02605	0.016487	0.4683	0.02605	0.0153892	0.8051	0.0257	0.0115	0.2682	0.021728	0.01039	0.02374	0.034571	0.024309	0.0489	0.027748	0.020845	0.2212	0.0277487	0.0181809	0.7507	0.0272747	0.0103629	0.6404	0.0345623	0.0218353	0.6404	0.0256868	0.014037	0.6404	0.00627949	0.00172384
11	tgdm.mice	0.4679	834.247	707.219	0.3402	821.922	719.619	0.5373	822.91	678.37	0.3406	823.367	710.82	0.3407	822.519	731.654	0.5005	822.528	691.515	0.5823	822.531	659.352	0.7706	821	472	0.8872	816.787	551.498	<.0001	835.227	828.192	0.3662	823.262	733.036	0.5228	823.262	692.84	0.7812	822.678	471.422	0.2937	910.119	775.881	0.2937	815.468	678.612	0.2937	484.219	300.371
12	cpz.mice	0.0319	22.4012	18.3046	0.519	24.737	20.1144	0.6852	24.78	19.7	0.5826	24.67	19.42	0.5219	24.7784	20.892	0.7224	24.7784	19.2646	0.8051	24.7785	17.9968	0.9443	24.8	11.6	0.9466	22.341	15.0122	0.000403	23.0596	20.474	0.4014	22.3628	19.1645	0.6336	22.3628	17.7895	0.9231	22.3517	11.0899	0.4944	29.4509	22.6457	0.4944	24.9023	18.6933	0.4944	11.231	4.35188
13	cs2.rabt	0.4364	141.61	54.1447	0.9642	135.572	53.1942	0.9649	135.54	54.87	0.9616	135.52	57.15	0.9649	135.542	54.8721	0.9658	135.524	52.7724	0.9721	135.524	44.3721	0.9825	135	30.9	0.7566	141.702	50.7819	0.2755	141.702	99.2922	0.4234	141.082	84.9744	0.6507	141.082	50.3056	0.8912	141.072	25.3231	0.9433	148.694	103.248	0.9433	145.089	75.4645	0.9433	129.132	9.31162
14	dgde.rabt	0.4169	39.0998	26.4051	0.5107	40.7373	27.5115	0.5167	37.28	21.47	0.5061	39.592	24.59	0.2616	37.2825	25.936	0.5115	37.2826	21.5853	0.6396	37.2826	18.3658	0.8156	36.9	11.1	0.4439	26.438	10.8202	0.000896	44.908	34.3529	0.0915	34.5416	24.3869	0.3024	34.54	20.4679	0.696	34.0593	10.3302	0.4444	52.4547	33.4276	0.4444	42.4479	23.9873	0.4444	15.5426	4.18022
15	dph.mice	0.0145	243.654	110.072	0.3928	284.784	136.302	0.4136	177.59	72.96	0.1775	185.576	94.91	0.0221	177.608	107.161	0.1486	177.608	91.4131	0.2805	177.607	81.7977	0.7127	178	50.5	0.414	275.911	101.362	<.0001	1393.87	155.064	0.0757	205.958	119.096	0.2751	205.958	100.593	0.7951	206.847	54.1093	0.9397	557.793	162.375	0.9397	358.581	123.946	0.9397	44.0363	15.2288
16	egde.rabt	0.3842	45.2507	34.9866	0.6287	45.1581	34.178	0.5648	46.1	34.81	0.5755	46.177	33.81	0.4766	46.1018	36.846	0.6147	46.1014	33.3092	0.6811	46.1014	30.6881	0.7944	46.2	23.1	0.5055	46.8638	31.7002	0.000404	59.8583	46.6434	0.1533	46.5484	37.7074	0.3127	46.5474	34.3451	0.6026	46.7046	24.4415	0.4209	41.5895	29.3111	0.4209	34.597	22.3187	0.4209	14.4406	5.33702
17	scop.rats	0.2941	408.227	225.494	0.18	406.454	235.468	0.4242	506.99	283.71	0.1611	456.287	277.38	0.0416	507.258	353.052	0.2496	507.26	310.142	0.4333	507.262	282.478	0.8861	506	176	0.4803	626.483	362.847	<.0001	283.314	251.429	0.0279	506.157	350.432	0.2075	506.157	307.384	0.8697	504.473	173.702	0.1831	837.309	386.808	0.1831	538.27	248.662	0.1831	66.1033	30.5375
18	sma.rats	0.1829	705.297	602.66	0.3296	705.823	614.416	0.4217	702.12	590.15	0.3688	706.138	604.65	0.1997	702.128	635.542	0.3645	702.126	604.801	0.459	702.132	578.612	0.7054	702	307	0.4591	691.98	535.098	<.0001	19095.5	125.399	0.1212	699.957	634.743	0.2732	699.943	604.335	0.6469	700.144	303.978	0.4124	764.071	672.992	0.4124	719.92	610.634	0.4124	542.739	338.389
19	tgde.rabt	0.0034	70.6574	46.5036	0.1273	61.8269	39.8943	0.0127	82.02	54.92	0.017	83.024	54.06	2e-04	81.9959	62.1283	0.0134	81.996	54.7579	0.0564	81.996	49.3452	0.3142	80.5	34.8	0.01885	98.6634	77.3976	0.003409	94.4179	63.0634	2e-04	108.036	91.6414	0.0141	108.035	83.6934	0.3171	105.492	58.0427	0.4097	161.907	136.332	0.4097	157.981	128.205	0.4097	140.607	92.4385
