# Supplementary material for: Dose-Response Modeling with Summary Data from Developmental Toxicity Studies
Source: Risk Anal. Author manuscript; Available in PMC 2021 Aug 18. (PMC8372781; doi:10.1111/risa.12667)
Supplement: Supporting Information [file NIHMS1544377-supplement-Supporting_Information.zip › drdata.csv]

	data	dose	nF	pF	nL	pL	deff	Dp	mn.Lmn.p	sd.Lmn.p	sqrt.vp	spp
46	bbp.mice	0	385	0.038961038961039	29	0.310344827586207	2.89529826672684	2.00758722082835	0.0441685356385901	0.106274721453389	0.0167803900867739	mice
47	bbp.mice	0.1	387	0.0232558139534884	28	0.178571428571429	2.3837687817016	2.00758722082835	0.023792279149422	0.0606265639479316	0.0118285843460714	mice
48	bbp.mice	0.5	362	0.116022099447514	30	0.6	2.29229547124622	2.00758722082835	0.136120407370407	0.155362739984438	0.0254842629039291	mice
49	bbp.mice	1.25	25	0.76	7	1	3.49836257309942	2.00758722082835	0.862244897959184	0.270760904571026	0.15976249038286	mice
50	bbp.rats	0	417	0.0191846522781775	28	0.25	1.02771116440181	2.12400398103578	0.019908359614242	0.0411811266224049	0.00680985872474959	rats
51	bbp.rats	0.5	410	0.00975609756097561	26	0.153846153846154	0.882731707317073	2.12400398103578	0.00955029447676506	0.0229638907351986	0.00456070089341002	rats
52	bbp.rats	1.25	455	0.0549450549450549	30	0.433333333333333	2.1524749508711	2.12400398103578	0.0568267054296466	0.0906884798468247	0.0156731463970786	rats
53	bbp.rats	2	267	0.408239700374532	25	1	3.52058683685806	2.12400398103578	0.502965367965368	0.332037335823198	0.0564394055426647	rats
82	bora.rats	0	431	0.0185614849187935	28	0.178571428571429	1.80306436773063	3.2452062976035	0.018362152553329	0.0441465042247701	0.00872981192556781	rats
83	bora.rats	0.1	412	0.00485436893203883	27	0.0740740740740741	0.950304194976229	3.2452062976035	0.00437242798353909	0.0157827563381479	0.00333804683128441	rats
84	bora.rats	0.2	629	0.0588235294117647	40	0.45	3.02148302148302	3.2452062976035	0.0613866754375655	0.112190650118732	0.0163078168870282	rats
85	bora.rats	0.4	164	0.128048780487805	11	0.545454545454545	5.4934423300277	3.2452062976035	0.15267094017094	0.269198122427089	0.0611553109691951	rats
5	cpz.mice	0	310	0.00967741935483871	27	0.111111111111111	0.968867047631364	1.70409200717067	0.0113636363636364	0.0332052795685709	0.00547292336541972	mice
6	cpz.mice	2.5	264	0.00378787878787879	24	0.0416666666666667	1.00719878567457	1.70409200717067	0.00378787878787879	0.0185567404756301	0.0037942817828381	mice
7	cpz.mice	5	269	0.00371747211895911	23	0.0434782608695652	1.0026746127423	1.70409200717067	0.0036231884057971	0.0173762011714229	0.00371551472226948	mice
8	cpz.mice	15	309	0.0194174757281553	29	0.172413793103448	1.17028512837414	1.70409200717067	0.0192156980950084	0.0448733548516962	0.00849190375608675	mice
9	cpz.mice	30	183	0.087431693989071	18	0.444444444444444	2.41991811940247	1.70409200717067	0.136952861952862	0.248676689395212	0.0324819376221183	mice
15	cs2.rabt	0	196	0.0612244897959184	26	0.269230769230769	2.20088731144632	1.82114067387198	0.0571581196581197	0.114821850946981	0.0254047152117274	rabbit
16	cs2.rabt	25	143	0.0629370629370629	19	0.315789473684211	1.58684046743748	1.82114067387198	0.0904761904761905	0.153154040893065	0.0255821023025529	rabbit
17	cs2.rabt	75	148	0.0675675675675676	21	0.285714285714286	2.76524676850764	1.82114067387198	0.0586545729402872	0.128910464405832	0.0343094626971584	rabbit
18	cs2.rabt	150	78	0.128205128205128	15	0.6	0.899482870071106	1.82114067387198	0.195079365079365	0.268185689159568	0.0359012029478416	rabbit
54	dehp.mice	0	301	0.0299003322259136	28	0.214285714285714	1.60532632735387	1.63815378595886	0.0268429487179487	0.0590909924363376	0.0124378295576429	mice
55	dehp.mice	0.025	288	0.0173611111111111	26	0.192307692307692	0.825681193561052	1.63815378595886	0.0161505161505162	0.0342307419787977	0.00699351780191751	mice
56	dehp.mice	0.05	277	0.137184115523466	26	0.615384615384615	2.39116815345465	1.63815378595886	0.13814700257008	0.164501125896879	0.0319651063844003	mice
57	dehp.mice	0.1	137	0.386861313868613	17	0.882352941176471	3.14410975793705	1.63815378595886	0.470663650075415	0.314814976846123	0.0737811765340795	mice
58	dehp.mice	0.15	50	0.88	9	1	3.96477272727273	1.63815378595886	0.916049382716049	0.188816253281939	0.0915073767518226	mice
19	dgde.rabt	0	172	0.0348837209302326	22	0.181818181818182	1.9605064777382	2.0313303039935	0.0409287682014955	0.113304645050451	0.0195894002423874	rabbit
20	dgde.rabt	25	116	0.0344827586206897	17	0.235294117647059	0.834167179802956	2.0313303039935	0.0320961718020542	0.0605412193785828	0.0154731441837522	rabbit
21	dgde.rabt	50	98	0.102040816326531	15	0.466666666666667	1.12987012987013	2.0313303039935	0.118867243867244	0.182885756816178	0.0325024789922977	rabbit
22	dgde.rabt	100	120	0.325	19	0.842105263157895	3.04041099504062	2.0313303039935	0.373370927318296	0.377123405412695	0.0745536809977123	rabbit
23	dgde.rabt	175	77	0.480519480519481	12	0.833333333333333	3.50846549028367	2.0313303039935	0.50922619047619	0.363827812897312	0.106648161847476	rabbit
1	dph.mice	0	273	0.010989010989011	23	0.130434782608696	0.931760831760832	4.33922866068233	0.0113154960981048	0.0300882594235049	0.00609046937780157	mice
2	dph.mice	40	285	0.0175438596491228	25	0.2	0.83202798663325	4.33922866068233	0.0173229548229548	0.0365802140902805	0.00709358366220966	mice
3	dph.mice	80	281	0.0604982206405694	25	0.2	7.71104486089702	4.33922866068233	0.0522857142857143	0.165264052670459	0.0394933122675162	mice
4	dph.mice	160	202	0.0346534653465347	18	0.277777777777778	1.30194627736853	4.33922866068233	0.034018759018759	0.0628994334937974	0.0146837101658389	mice
59	dyme.mice	0	282	0.00354609929078014	21	0.0476190476190476	1.00831377299917	1.30009770126814	0.00366300366300366	0.0167859915566148	0.00355449041291667	mice
60	dyme.mice	62.5	198	0	18	0	1	1.30009770126814	0	0	0	mice
61	dyme.mice	125	290	0.0241379310344828	24	0.25	1.07860294991323	1.30009770126814	0.0246616809116809	0.046728920565115	0.00936000418207681	mice
62	dyme.mice	250	261	0.226053639846743	23	0.826086956521739	4.10948461883009	1.30009770126814	0.238579898362507	0.258722989246295	0.0524849284129905	mice
63	dyme.mice	500	137	0.934306569343066	22	1	2.70703954736801	1.30009770126814	0.956259018759019	0.0994450591289136	0.0348251254090005	mice
64	eg.mice	0	297	0.00336700336700337	25	0.04	0.976094465677799	2.60242668082689	0.0025	0.0125	0.00332091000617524	mice
65	eg.mice	750	265	0.0943396226415094	23	0.652173913043478	1.28975557461406	2.60242668082689	0.100420111289677	0.0981961986261534	0.0203920328050992	mice
66	eg.mice	1500	228	0.390350877192982	21	0.857142857142857	4.09292009325715	2.60242668082689	0.395665445665446	0.290095702099403	0.065360710708861	mice
67	eg.mice	3000	214	0.551401869158878	22	0.954545454545455	4.35715197161815	2.60242668082689	0.546041584677948	0.318997173483177	0.0709671417465247	mice
86	eg.rats	0	365	0.00821917808219178	27	0.0740740740740741	1.63912871356298	3.15509625898336	0.00854700854700855	0.0325891748360124	0.00605037293975131	rats
87	eg.rats	1250	357	0.0476190476190476	28	0.357142857142857	1.68685548293391	3.15509625898336	0.0534682579325436	0.0916676179523419	0.0146386333611927	rats
88	eg.rats	2500	344	0.244186046511628	28	0.714285714285714	4.54032112016608	3.15509625898336	0.254603959882321	0.260472017109216	0.0493550888595438	rats
89	eg.rats	5000	285	0.684210526315789	25	0.96	7.08427050532314	3.15509625898336	0.723822843822844	0.329381201937669	0.0732856321473458	rats
68	egde.mice	0	268	0.0149253731343284	23	0.0434782608695652	3.99445438098762	1.36348753805263	0.0124223602484472	0.0595755468734499	0.014803298648014	mice
69	egde.mice	50	270	0	24	0	1	1.36348753805263	0	0	0	mice
70	egde.mice	150	242	0.0537190082644628	20	0.3	3.24081551427407	1.36348753805263	0.0572552447552448	0.125778787187154	0.0260911681052143	mice
71	egde.mice	500	243	0.152263374485597	22	0.5	3.73112466244433	1.36348753805263	0.153348166984531	0.213587300197842	0.0445189529653895	mice
72	egde.mice	1000	190	0.847368421052632	21	1	3.17715458060443	1.36348753805263	0.875590018447161	0.18687137513736	0.0465051134566103	mice
24	egde.rabt	0	192	0.0729166666666667	27	0.222222222222222	3.26436134090628	1.52889527183921	0.0792688792688793	0.186823355610768	0.0339016853621635	rabbit
25	egde.rabt	25	232	0.0603448275862069	30	0.3	1.49445286847244	1.52889527183921	0.0498015873015873	0.0905669340838714	0.019111791497956	rabbit
26	egde.rabt	50	184	0.130434782608696	24	0.666666666666667	1.20945179584121	1.52889527183921	0.12919221981722	0.122726500462529	0.0273044328150717	rabbit
27	egde.rabt	100	152	0.552631578947368	28	0.857142857142857	2.35015097656997	1.52889527183921	0.547711811997526	0.316134026069557	0.0618267757653542	rabbit
90	medo.mice	0	270	0	24	0	1	2.07043700110838	0	0	0	mice
91	medo.mice	100	259	0.00386100386100386	24	0.0416666666666667	0.988167135790998	2.07043700110838	0.00320512820512821	0.0157018573255332	0.00383067590457676	mice
92	medo.mice	250	176	0.0113636363636364	18	0.111111111111111	0.911534206158953	2.07043700110838	0.00932400932400932	0.0272426502505939	0.00762793714137345	mice
93	medo.mice	500	177	0.0338983050847458	17	0.235294117647059	1.64761745465358	2.07043700110838	0.0549450549450549	0.134937381211459	0.0174599088822738	mice
94	medo.mice	750	74	0.0540540540540541	9	0.111111111111111	4.3488416988417	2.07043700110838	0.0555555555555556	0.166666666666667	0.0548173750972199	mice
73	mehp.mice	0	335	0.0149253731343284	25	0.12	2.18575682195085	2.57683583798476	0.024981684981685	0.0783540372306632	0.00979435142971797	mice
74	mehp.mice	0.017	314	0.0445859872611465	26	0.269230769230769	3.16106375492872	2.57683583798476	0.0449975238436777	0.112104743740826	0.0207084121832725	mice
75	mehp.mice	0.035	289	0.0657439446366782	26	0.461538461538462	1.41845654505352	2.57683583798476	0.0700340258032566	0.0991068061101564	0.017362806936928	mice
76	mehp.mice	0.07	267	0.202247191011236	24	0.75	3.49326966521487	2.57683583798476	0.245470964220964	0.256025314188186	0.0459447450423411	mice
77	mehp.mice	0.14	79	0.265822784810127	9	0.777777777777778	3.19062168734801	2.57683583798476	0.351398601398601	0.343942652271847	0.0887811290289264	mice
37	scop.rats	0	306	0.0228758169934641	23	0.260869565217391	1.05705405705406	2.94261204090579	0.0238270964613676	0.0429717902425007	0.00878721136973388	rats
38	scop.rats	10	282	0.00709219858156028	22	0.0909090909090909	0.957504704009263	2.94261204090579	0.00699300699300699	0.0226342263975577	0.00488979676792496	rats
39	scop.rats	100	350	0.0457142857142857	28	0.321428571428571	2.32699489909071	2.94261204090579	0.0501492555063984	0.0977671333916516	0.0170305578493095	rats
40	scop.rats	450	264	0.0833333333333333	21	0.523809523809524	2.98367768595041	2.94261204090579	0.0828655471512614	0.131987030221561	0.0293825231006257	rats
41	scop.rats	900	245	0.0816326530612245	19	0.421052631578947	4.946079617032	2.94261204090579	0.0838879902347395	0.178793290848841	0.0389034110389802	rats
42	sma.rats	0	289	0.041522491349481	25	0.28	1.63337101670144	2.54787431883857	0.0394264069264069	0.0722605035111454	0.0149977519312029	rats
43	sma.rats	545	251	0.0318725099601594	22	0.227272727272727	1.63038537599553	2.54787431883857	0.0277597402597403	0.0584219286073592	0.0141573733011565	rats
44	sma.rats	685	278	0.0863309352517986	24	0.458333333333333	2.1792231398038	2.54787431883857	0.0874040311540312	0.132314107431924	0.024866011843674	rats
45	sma.rats	865	259	0.200772200772201	24	0.708333333333333	3.62970968642046	2.54787431883857	0.192734522422022	0.212315661641921	0.0474212659488933	rats
28	tgde.rabt	0	194	0.0567010309278351	24	0.375	1.07539273520859	1.97625418662185	0.0730850168350168	0.125055470421635	0.0172187984161495	rabbit
29	tgde.rabt	75	173	0.161849710982659	21	0.619047619047619	2.31198226031493	1.97625418662185	0.160185185185185	0.19205743846772	0.0425780836459715	rabbit
30	tgde.rabt	125	172	0.156976744186047	23	0.434782608695652	5.57065279904093	1.97625418662185	0.118600602296254	0.202386114459027	0.0654675755999309	rabbit
31	tgde.rabt	175	143	0.538461538461538	21	0.857142857142857	2.36643356643357	1.97625418662185	0.512652030509173	0.323454063782362	0.0641298807893437	rabbit
32	tgde.rabt	250	80	0.6875	16	1	1.43466666666667	1.97625418662185	0.752083333333333	0.228063787215079	0.0620714474080743	rabbit
78	tgdm.mice	0	319	0.00313479623824451	26	0.0384615384615385	0.992368446994342	2.39863910182208	0.00274725274725275	0.0140082953670131	0.00311791311627572	mice
79	tgdm.mice	250	275	0	26	0	1	2.39863910182208	0	0	0	mice
80	tgdm.mice	500	261	0.00766283524904215	23	0.0869565217391304	0.97220978255461	2.39863910182208	0.00790513833992095	0.0261912786836391	0.00532211325605119	mice
81	tgdm.mice	1000	285	0.115789473684211	26	0.5	2.85134715576821	2.39863910182208	0.11234406619022	0.155789492369708	0.0320047912285833	mice
