# Supplementary material for: Dose-Response Modeling with Summary Data from Developmental Toxicity Studies
Source: Risk Anal. Author manuscript; Available in PMC 2021 Aug 18. (PMC8372781; doi:10.1111/risa.12667)
Supplement: Supporting Information [file NIHMS1544377-supplement-Supporting_Information.zip › hd.csv]

	dose	nF	pF	nL	pL	deff	mn.Lmn.p	sd.Lmn.p	sqrt.vp	spp	data
1	0	273	0.010989011	23	0.130434783	0.931760832	0.011315496	0.030088259	0.006090469	mice	MI802C MO DIPHYNHYDRAMINE HCL SDW PO SID 06-15 MG/KG
2	40	285	0.01754386	25	0.2	0.832027987	0.017322955	0.036580214	0.007093584	mice	MI802C MO DIPHYNHYDRAMINE HCL SDW PO SID 06-15 MG/KG
3	80	281	0.060498221	25	0.2	7.711044861	0.052285714	0.165264053	0.039493312	mice	MI802C MO DIPHYNHYDRAMINE HCL SDW PO SID 06-15 MG/KG
4	160	202	0.034653465	18	0.277777778	1.301946277	0.034018759	0.062899433	0.01468371	mice	MI802C MO DIPHYNHYDRAMINE HCL SDW PO SID 06-15 MG/KG
5	0	307	0.003257329	29	0.034482759	0.976355472	0.002298851	0.012379689	0.003213343	mice	MI802D MO PHENOL SDW PO SID 06-15 MG/KG
6	70	290	0.010344828	25	0.12	0.921592775	0.01004662	0.027840844	0.005703929	mice	MI802D MO PHENOL SDW PO SID 06-15 MG/KG
7	140	280	0.007142857	25	0.08	1.009121274	0.016190476	0.067595569	0.005055592	mice	MI802D MO PHENOL SDW PO SID 06-15 MG/KG
8	280	214	0.042056075	20	0.2	4.188195586	0.054981685	0.147274274	0.028079606	mice	MI802D MO PHENOL SDW PO SID 06-15 MG/KG
9	0	362	0.011049724	28	0.107142857	1.444230675	0.011750155	0.037157537	0.006602782	mice	MI87ACRL MO ACRYLAMIDE SDW PO SID 06-17 MG/KG
10	3	348	0.017241379	26	0.115384615	2.93030853	0.017301891	0.062384603	0.011944734	mice	MI87ACRL MO ACRYLAMIDE SDW PO SID 06-17 MG/KG
11	15	330	0.003030303	28	0.035714286	0.984559543	0.002380952	0.012598816	0.003002258	mice	MI87ACRL MO ACRYLAMIDE SDW PO SID 06-17 MG/KG
12	45	309	0.006472492	25	0.08	0.954501492	0.006	0.020905431	0.004456919	mice	MI87ACRL MO ACRYLAMIDE SDW PO SID 06-17 MG/KG
13	0	315	0.003174603	28	0.035714286	1.013572383	0.003571429	0.018898224	0.003190997	mice	MI84COD MO CODIENE SDW PO BID 06-15 MG/KG
14	37.5	244	0	22	0	1	0	0	0	mice	MI84COD MO CODIENE SDW PO BID 06-15 MG/KG
15	75	410	0.004878049	38	0.052631579	0.988716119	0.00578369	0.026021915	0.00342141	mice	MI84COD MO CODIENE SDW PO BID 06-15 MG/KG
16	150	405	0.007407407	36	0.055555556	1.607808576	0.006105006	0.026717337	0.005402668	mice	MI84COD MO CODIENE SDW PO BID 06-15 MG/KG
17	300	288	0.010416667	26	0.115384615	0.960175439	0.011616162	0.032925265	0.005862321	mice	MI84COD MO CODIENE SDW PO BID 06-15 MG/KG
18	450	24	0	2	0	1	0	0	0	mice	MI84COD MO CODIENE SDW PO BID 06-15 MG/KG
19	0	310	0.009677419	27	0.111111111	0.968867048	0.011363636	0.03320528	0.005472923	mice	MI81CPZ MO CHLORPROMAZINE HCL SDW PO SID 06-15 MG/KG
20	2.5	264	0.003787879	24	0.041666667	1.007198786	0.003787879	0.01855674	0.003794282	mice	MI81CPZ MO CHLORPROMAZINE HCL SDW PO SID 06-15 MG/KG
21	5	269	0.003717472	23	0.043478261	1.002674613	0.003623188	0.017376201	0.003715515	mice	MI81CPZ MO CHLORPROMAZINE HCL SDW PO SID 06-15 MG/KG
22	15	309	0.019417476	29	0.172413793	1.170285128	0.019215698	0.044873355	0.008491904	mice	MI81CPZ MO CHLORPROMAZINE HCL SDW PO SID 06-15 MG/KG
23	30	183	0.087431694	18	0.444444444	2.419918119	0.136952862	0.248676689	0.032481938	mice	MI81CPZ MO CHLORPROMAZINE HCL SDW PO SID 06-15 MG/KG
24	0	329	0.030395137	29	0.275862069	1.161226464	0.031813589	0.058670768	0.010199056	mice	MI85DGDE MO DIETHYLENE GLYCOL DIETHYL ETHER SDW PO SID 06-15 MG/KG
25	300	295	0.037288136	24	0.291666667	1.982522643	0.037698413	0.077520313	0.01553215	mice	MI85DGDE MO DIETHYLENE GLYCOL DIETHYL ETHER SDW PO SID 06-15 MG/KG
26	1500	393	0.012722646	32	0.125	1.265780016	0.011332418	0.032338854	0.006360499	mice	MI85DGDE MO DIETHYLENE GLYCOL DIETHYL ETHER SDW PO SID 06-15 MG/KG
27	3000	343	0.032069971	30	0.133333333	3.945928756	0.030128205	0.098463996	0.018897259	mice	MI85DGDE MO DIETHYLENE GLYCOL DIETHYL ETHER SDW PO SID 06-15 MG/KG
28	0	303	0.01650165	27	0.074074074	2.491580836	0.014197531	0.053649644	0.011552253	mice	MI81DPH MO DIPHYNHYDRAMINE HCL SDW PO SID 11-14 MG/KG
29	80	315	0.006349206	29	0.068965517	1.006784247	0.008881923	0.034720554	0.004490447	mice	MI81DPH MO DIPHYNHYDRAMINE HCL SDW PO SID 11-14 MG/KG
30	160	290	0.013793103	24	0.125	1.48031998	0.017559524	0.055247253	0.008332855	mice	MI81DPH MO DIPHYNHYDRAMINE HCL SDW PO SID 11-14 MG/KG
31	200	266	0.030075188	26	0.230769231	1.484244332	0.027209596	0.061682168	0.012758073	mice	MI81DPH MO DIPHYNHYDRAMINE HCL SDW PO SID 11-14 MG/KG
32	0	533	0.003752345	45	0.044444444	0.978995684	0.003703704	0.017727201	0.002620365	mice	MI79EC MO ETHYLENE CHLOROHYDRIN DEX IV SID 04-06 MG/KG
33	60	519	0.015414258	42	0.166666667	1.079463836	0.014887493	0.03638825	0.005618346	mice	MI79EC MO ETHYLENE CHLOROHYDRIN DEX IV SID 04-06 MG/KG
34	120	443	0.006772009	36	0.083333333	0.902970889	0.00522195	0.017589954	0.003702698	mice	MI79EC MO ETHYLENE CHLOROHYDRIN DEX IV SID 04-06 MG/KG
35	0	272	0.022058824	24	0.208333333	1.167240352	0.024868187	0.056598992	0.00962151	mice	MI81HTP MO 5-HYDROXY TRYPTOPHAN CO PO SID 06-15 MG/KG
36	50	288	0.006944444	25	0.08	0.919602677	0.005357143	0.018586304	0.004692555	mice	MI81HTP MO 5-HYDROXY TRYPTOPHAN CO PO SID 06-15 MG/KG
37	150	294	0.023809524	26	0.230769231	1.120929152	0.029415846	0.066727469	0.00941365	mice	MI81HTP MO 5-HYDROXY TRYPTOPHAN CO PO SID 06-15 MG/KG
38	300	275	0.018181818	23	0.217391304	0.799614325	0.017050298	0.033782156	0.007204571	mice	MI81HTP MO 5-HYDROXY TRYPTOPHAN CO PO SID 06-15 MG/KG
39	450	252	0.03968254	23	0.217391304	2.983735227	0.039942666	0.098600725	0.02124159	mice	MI81HTP MO 5-HYDROXY TRYPTOPHAN CO PO SID 06-15 MG/KG
40	0	300	0.01	28	0.107142857	0.915735129	0.009375	0.028182811	0.005497205	mice	MI85SCOP MO SCOPALAMINE SDW PO SID 06-15 MG/KG
41	10	372	0.005376344	32	0.0625	0.98288007	0.005729167	0.022643163	0.003758822	mice	MI85SCOP MO SCOPALAMINE SDW PO SID 06-15 MG/KG
42	100	299	0.02006689	28	0.107142857	2.82528582	0.015842491	0.054433345	0.013631192	mice	MI85SCOP MO SCOPALAMINE SDW PO SID 06-15 MG/KG
43	450	311	0.003215434	28	0.035714286	1.005800075	0.003246753	0.017180203	0.003219557	mice	MI85SCOP MO SCOPALAMINE SDW PO SID 06-15 MG/KG
44	900	248	0.008064516	21	0.047619048	2.048711644	0.00952381	0.043643578	0.008129156	mice	MI85SCOP MO SCOPALAMINE SDW PO SID 06-15 MG/KG
45	0	196	0.06122449	26	0.269230769	2.200887311	0.05715812	0.114821851	0.025404715	rabbit	RB82CS MO CARBON DISULFIDE CO PO SID 06-19 MG/KG
46	25	143	0.062937063	19	0.315789474	1.586840467	0.09047619	0.153154041	0.025582102	rabbit	RB82CS MO CARBON DISULFIDE CO PO SID 06-19 MG/KG
47	75	148	0.067567568	21	0.285714286	2.765246769	0.058654573	0.128910464	0.034309463	rabbit	RB82CS MO CARBON DISULFIDE CO PO SID 06-19 MG/KG
48	150	78	0.128205128	15	0.6	0.89948287	0.195079365	0.268185689	0.035901203	rabbit	RB82CS MO CARBON DISULFIDE CO PO SID 06-19 MG/KG
49	0	177	0.175141243	27	0.555555556	2.543507568	0.192949335	0.259709067	0.045563166	rabbit	RB85DGDE MO DIETHYLENE GLYCOL DIETHYL ETHER DWT PO SID 06-19 MG/KG
50	50	197	0.137055838	28	0.464285714	2.323617598	0.124248866	0.188494565	0.03734989	rabbit	RB85DGDE MO DIETHYLENE GLYCOL DIETHYL ETHER DWT PO SID 06-19 MG/KG
51	200	217	0.142857143	31	0.548387097	1.814285714	0.168855607	0.233884501	0.031996359	rabbit	RB85DGDE MO DIETHYLENE GLYCOL DIETHYL ETHER DWT PO SID 06-19 MG/KG
52	400	186	0.155913978	24	0.541666667	1.763441271	0.160805976	0.186106488	0.035323189	rabbit	RB85DGDE MO DIETHYLENE GLYCOL DIETHYL ETHER DWT PO SID 06-19 MG/KG
53	0	172	0.034883721	22	0.181818182	1.960506478	0.040928768	0.113304645	0.0195894	rabbit	RB84DYME MO DIETHYLENE GLYCOL DIMETHYL ETHER SDW PO SID 06-19 MG/KG
54	25	116	0.034482759	17	0.235294118	0.83416718	0.032096172	0.060541219	0.015473144	rabbit	RB84DYME MO DIETHYLENE GLYCOL DIMETHYL ETHER SDW PO SID 06-19 MG/KG
55	50	98	0.102040816	15	0.466666667	1.12987013	0.118867244	0.182885757	0.032502479	rabbit	RB84DYME MO DIETHYLENE GLYCOL DIMETHYL ETHER SDW PO SID 06-19 MG/KG
56	100	120	0.325	19	0.842105263	3.040410995	0.373370927	0.377123405	0.074553681	rabbit	RB84DYME MO DIETHYLENE GLYCOL DIMETHYL ETHER SDW PO SID 06-19 MG/KG
57	175	77	0.480519481	12	0.833333333	3.50846549	0.50922619	0.363827813	0.106648162	rabbit	RB84DYME MO DIETHYLENE GLYCOL DIMETHYL ETHER SDW PO SID 06-19 MG/KG
58	0	175	0.017142857	20	0.15	0.948977094	0.018948413	0.046565175	0.00955863	rabbit	RB80EC MO ETHYLENE CHLOROHYDRIN DEX IV SID 06-14 MG/KG
59	9	159	0.056603774	18	0.277777778	2.119778024	0.06656245	0.151945418	0.026681878	rabbit	RB80EC MO ETHYLENE CHLOROHYDRIN DEX IV SID 06-14 MG/KG
60	18	111	0.036036036	16	0.25	0.862619629	0.037053571	0.06816191	0.01643036	rabbit	RB80EC MO ETHYLENE CHLOROHYDRIN DEX IV SID 06-14 MG/KG
61	36	136	0.029411765	16	0.1875	1.283897802	0.025500541	0.057738501	0.016416245	rabbit	RB80EC MO ETHYLENE CHLOROHYDRIN DEX IV SID 06-14 MG/KG
62	0	192	0.072916667	27	0.222222222	3.264361341	0.079268879	0.186823356	0.033901685	rabbit	RB85EGDE MO ETHYLENE GLYCOL DIETHYL ETHER DWT PO SID 06-19 MG/KG
63	25	232	0.060344828	30	0.3	1.494452868	0.049801587	0.090566934	0.019111791	rabbit	RB85EGDE MO ETHYLENE GLYCOL DIETHYL ETHER DWT PO SID 06-19 MG/KG
64	50	184	0.130434783	24	0.666666667	1.209451796	0.12919222	0.1227265	0.027304433	rabbit	RB85EGDE MO ETHYLENE GLYCOL DIETHYL ETHER DWT PO SID 06-19 MG/KG
65	100	152	0.552631579	28	0.857142857	2.350150977	0.547711812	0.316134026	0.061826776	rabbit	RB85EGDE MO ETHYLENE GLYCOL DIETHYL ETHER DWT PO SID 06-19 MG/KG
66	0	127	0.031496063	15	0.266666667	0.797072622	0.03013468	0.052262153	0.013836489	rabbit	RB80EO MO ETHYLENE OXIDE DEX IV SID 06-09 MG/KG
67	18	143	0.006993007	18	0.055555556	1.027328926	0.007936508	0.033671751	0.007063092	rabbit	RB80EO MO ETHYLENE OXIDE DEX IV SID 06-09 MG/KG
68	36	101	0.02970297	13	0.153846154	1.443276981	0.021678322	0.055489118	0.020293944	rabbit	RB80EO MO ETHYLENE OXIDE DEX IV SID 06-09 MG/KG
69	0	168	0.071428571	26	0.384615385	1.054285714	0.085059385	0.131844211	0.020401785	rabbit	RB81GV MO GENTIAN VIOLET SDW PO SID 06-19 MG/KG
70	0.5	155	0.077419355	19	0.421052632	1.408105873	0.071232861	0.103879714	0.025472921	rabbit	RB81GV MO GENTIAN VIOLET SDW PO SID 06-19 MG/KG
71	1	160	0.05625	21	0.333333333	1.229220475	0.06526833	0.110356823	0.020195037	rabbit	RB81GV MO GENTIAN VIOLET SDW PO SID 06-19 MG/KG
72	2	154	0.071428571	21	0.333333333	1.872377622	0.103344671	0.165791759	0.028397493	rabbit	RB81GV MO GENTIAN VIOLET SDW PO SID 06-19 MG/KG
73	0	177	0.02259887	24	0.125	1.495699882	0.026785714	0.078595736	0.013662034	rabbit	RB84NF MO NITROFURAZONE CO PO SID 06-19 MG/KG
74	5	189	0.058201058	23	0.260869565	1.713099918	0.055335968	0.100350559	0.022289739	rabbit	RB84NF MO NITROFURAZONE CO PO SID 06-19 MG/KG
75	10	205	0.004878049	26	0.038461538	0.989268293	0.003846154	0.019611614	0.004839955	rabbit	RB84NF MO NITROFURAZONE CO PO SID 06-19 MG/KG
76	15	156	0.038461538	21	0.238095238	1.283692308	0.048412698	0.097454371	0.017444753	rabbit	RB84NF MO NITROFURAZONE CO PO SID 06-19 MG/KG
77	20	129	0.093023256	20	0.4	1.610122504	0.145955988	0.273168951	0.032451027	rabbit	RB84NF MO NITROFURAZONE CO PO SID 06-19 MG/KG
78	0	164	0.048780488	24	0.291666667	0.865812872	0.045001526	0.076616079	0.015651413	rabbit	RB82SM MO SULFAMETHAZINE SDW PO SID 06-19 MG/KG
79	600	168	0.05952381	24	0.333333333	0.955798412	0.051488095	0.087718845	0.017846283	rabbit	RB82SM MO SULFAMETHAZINE SDW PO SID 06-19 MG/KG
80	1200	182	0.049450549	25	0.32	0.983469137	0.080428571	0.205178133	0.015937404	rabbit	RB82SM MO SULFAMETHAZINE SDW PO SID 06-19 MG/KG
81	1500	171	0.099415205	26	0.461538462	1.178563521	0.139423077	0.233212876	0.02484089	rabbit	RB82SM MO SULFAMETHAZINE SDW PO SID 06-19 MG/KG
82	1800	134	0.052238806	19	0.315789474	1.196744064	0.06754386	0.104449421	0.021027824	rabbit	RB82SM MO SULFAMETHAZINE SDW PO SID 06-19 MG/KG
83	0	194	0.056701031	24	0.375	1.075392735	0.073085017	0.12505547	0.017218798	rabbit	RB84TGDM MO TRIETHYLENE GLYCOL DIMETHYL ETHER SDW PO SID 06-19 MG/KG
84	75	173	0.161849711	21	0.619047619	2.31198226	0.160185185	0.192057438	0.042578084	rabbit	RB84TGDM MO TRIETHYLENE GLYCOL DIMETHYL ETHER SDW PO SID 06-19 MG/KG
85	125	172	0.156976744	23	0.434782609	5.570652799	0.118600602	0.202386114	0.065467576	rabbit	RB84TGDM MO TRIETHYLENE GLYCOL DIMETHYL ETHER SDW PO SID 06-19 MG/KG
86	175	143	0.538461538	21	0.857142857	2.366433566	0.512652031	0.323454064	0.064129881	rabbit	RB84TGDM MO TRIETHYLENE GLYCOL DIMETHYL ETHER SDW PO SID 06-19 MG/KG
87	250	80	0.6875	16	1	1.434666667	0.752083333	0.228063787	0.062071447	rabbit	RB84TGDM MO TRIETHYLENE GLYCOL DIMETHYL ETHER SDW PO SID 06-19 MG/KG
88	0	337	0.008902077	26	0.115384615	0.911882585	0.008269935	0.023396972	0.004886056	rats	RT802C MO DIPHYNHYDRAMINE HCL SDW PO SID 06-15 MG/KG
89	25	323	0.009287926	25	0.08	1.652624592	0.010666667	0.04163332	0.006861498	rats	RT802C MO DIPHYNHYDRAMINE HCL SDW PO SID 06-15 MG/KG
90	50	306	0.006535948	24	0.083333333	0.961636829	0.006448413	0.021917351	0.004517261	rats	RT802C MO DIPHYNHYDRAMINE HCL SDW PO SID 06-15 MG/KG
91	100	313	0.038338658	24	0.208333333	2.76374118	0.034318296	0.076912939	0.018042888	rats	RT802C MO DIPHYNHYDRAMINE HCL SDW PO SID 06-15 MG/KG
92	0	269	0.040892193	22	0.272727273	2.033376285	0.045175658	0.086426621	0.017218157	rats	RT802D MO PHENOL SDW PO SID 06-15 MG/KG
93	30	293	0.013651877	22	0.136363636	1.378921133	0.012830919	0.035596722	0.007960626	rats	RT802D MO PHENOL SDW PO SID 06-15 MG/KG
94	60	267	0.02247191	22	0.227272727	1.100069904	0.021460566	0.043840347	0.009513474	rats	RT802D MO PHENOL SDW PO SID 06-15 MG/KG
95	120	275	0.029090909	20	0.2	2.198627314	0.026628788	0.060192481	0.015027177	rats	RT802D MO PHENOL SDW PO SID 06-15 MG/KG
96	0	299	0.003344482	23	0.043478261	0.987304642	0.002717391	0.013032151	0.003317622	rats	RT87ACRL MO ACRYLAMIDE SDW PO SID 06-20 MG/KG
97	2.5	366	0.016393443	26	0.230769231	0.819497268	0.016566355	0.031718543	0.006008679	rats	RT87ACRL MO ACRYLAMIDE SDW PO SID 06-20 MG/KG
98	7.5	368	0.002717391	26	0.038461538	0.983062433	0.002136752	0.010895341	0.002690617	rats	RT87ACRL MO ACRYLAMIDE SDW PO SID 06-20 MG/KG
99	15	343	0.008746356	24	0.083333333	1.613988204	0.008184524	0.028831871	0.006387179	rats	RT87ACRL MO ACRYLAMIDE SDW PO SID 06-20 MG/KG
100	0	297	0.077441077	22	0.545454545	1.229893144	0.074660756	0.086660569	0.017200387	rats	RT82BPA MO BISPHENOL-A CO PO SID 06-15 MG/KG
101	160	342	0.052631579	26	0.346153846	1.674204029	0.048968066	0.078734024	0.015623337	rats	RT82BPA MO BISPHENOL-A CO PO SID 06-15 MG/KG
102	320	307	0.071661238	24	0.541666667	1.535064296	0.085108294	0.120138378	0.018238516	rats	RT82BPA MO BISPHENOL-A CO PO SID 06-15 MG/KG
103	640	379	0.052770449	29	0.413793103	1.349965929	0.049829481	0.067901349	0.013343348	rats	RT82BPA MO BISPHENOL-A CO PO SID 06-15 MG/KG
104	1280	200	0.05	16	0.375	1.58877193	0.053671329	0.084369866	0.01942507	rats	RT82BPA MO BISPHENOL-A CO PO SID 06-15 MG/KG
105	0	236	0.008474576	25	0.08	0.999640857	0.011636364	0.043243178	0.005965913	rats	RT81CPZ MO CHLORPROMAZINE HCL SDW PO SID 06-15 MG/KG
106	5	191	0.005235602	22	0.045454545	1.007838969	0.005050505	0.023688968	0.005242305	rats	RT81CPZ MO CHLORPROMAZINE HCL SDW PO SID 06-15 MG/KG
107	15	244	0.004098361	24	0.041666667	1.007224378	0.004166667	0.020412415	0.004104701	rats	RT81CPZ MO CHLORPROMAZINE HCL SDW PO SID 06-15 MG/KG
108	30	129	0	13	0	1	0	0	0	rats	RT81CPZ MO CHLORPROMAZINE HCL SDW PO SID 06-15 MG/KG
109	45	114	0.035087719	12	0.083333333	4.518834276	0.066666667	0.230940108	0.036633825	rats	RT81CPZ MO CHLORPROMAZINE HCL SDW PO SID 06-15 MG/KG
110	0	307	0.052117264	23	0.347826087	1.66295638	0.050406116	0.077667044	0.016358345	rats	RT81CS MO CARBON DISULFIDE CO PO SID 06-15 MG/KG
111	100	293	0.013651877	24	0.125	1.434223451	0.01510989	0.04235157	0.008118689	rats	RT81CS MO CARBON DISULFIDE CO PO SID 06-15 MG/KG
112	200	272	0.0625	22	0.363636364	3.032446312	0.068755632	0.12892491	0.025558641	rats	RT81CS MO CARBON DISULFIDE CO PO SID 06-15 MG/KG
113	400	317	0.018927445	24	0.208333333	1.231205631	0.02542735	0.070662825	0.008492435	rats	RT81CS MO CARBON DISULFIDE CO PO SID 06-15 MG/KG
114	600	354	0.005649718	27	0.074074074	0.95822345	0.005318139	0.019213351	0.003899553	rats	RT81CS MO CARBON DISULFIDE CO PO SID 06-15 MG/KG
115	0	393	0.007633588	27	0.074074074	1.619382086	0.007253086	0.027917207	0.005587001	rats	RT86DEP MO DIETHYLPHTHALATE FEED DF ADL 06-15 %
116	0.25	426	0.004694836	28	0.071428571	0.956726148	0.004332983	0.015917338	0.003239495	rats	RT86DEP MO DIETHYLPHTHALATE FEED DF ADL 06-15 %
117	2.5	429	0.004662005	30	0.066666667	0.989022284	0.00534188	0.020346595	0.00327074	rats	RT86DEP MO DIETHYLPHTHALATE FEED DF ADL 06-15 %
118	5	461	0.013015184	31	0.161290323	1.197156895	0.013242162	0.033269551	0.005775711	rats	RT86DEP MO DIETHYLPHTHALATE FEED DF ADL 06-15 %
119	0	374	0.018716578	26	0.192307692	1.64783767	0.017512182	0.041383619	0.008995636	rats	RT88DMP MO DIMETHYLPHTHALATE FEED DF ADL 06-15 %
120	0.25	359	0.013927577	25	0.12	2.103900115	0.013690476	0.042089689	0.008971344	rats	RT88DMP MO DIMETHYLPHTHALATE FEED DF ADL 06-15 %
121	1	365	0.021917808	25	0.2	1.782132945	0.021576923	0.050169106	0.010230806	rats	RT88DMP MO DIMETHYLPHTHALATE FEED DF ADL 06-15 %
122	5	383	0.015665796	27	0.148148148	1.854474203	0.014836861	0.042746642	0.008640891	rats	RT88DMP MO DIMETHYLPHTHALATE FEED DF ADL 06-15 %
127	0	263	0.003802281	25	0.04	0.990540253	0.003076923	0.015384615	0.003777053	rats	RT81GV MO GENTIAN VIOLET SDW PO SID 06-15 MG/KG
128	2.5	299	0.013377926	26	0.115384615	1.422708917	0.015034965	0.043791649	0.007924872	rats	RT81GV MO GENTIAN VIOLET SDW PO SID 06-15 MG/KG
129	5	264	0.022727273	24	0.166666667	1.795569446	0.019078144	0.050019369	0.012290815	rats	RT81GV MO GENTIAN VIOLET SDW PO SID 06-15 MG/KG
130	10	235	0.042553191	22	0.363636364	1.113002364	0.067069294	0.126783752	0.013891128	rats	RT81GV MO GENTIAN VIOLET SDW PO SID 06-15 MG/KG
131	0	485	0.04742268	36	0.277777778	3.970630074	0.047243844	0.11439307	0.019231006	rats	RT83HCTZ MO HYDROCHLOROTHIAZIDE CO PO SID 06-15 MG/KG
132	100	492	0.012195122	39	0.153846154	0.891884182	0.013285433	0.033186002	0.004673049	rats	RT83HCTZ MO HYDROCHLOROTHIAZIDE CO PO SID 06-15 MG/KG
133	300	504	0.023809524	39	0.230769231	1.392062473	0.022336104	0.049806836	0.008012291	rats	RT83HCTZ MO HYDROCHLOROTHIAZIDE CO PO SID 06-15 MG/KG
134	1000	478	0.029288703	36	0.25	1.572367859	0.029582455	0.060126359	0.009670707	rats	RT83HCTZ MO HYDROCHLOROTHIAZIDE CO PO SID 06-15 MG/KG
135	0	466	0.021459227	35	0.228571429	1.155435452	0.020893234	0.041351853	0.007215665	rats	RT81HTP MO 5-HYDROXY TRYPTOPHAN CO PO SID 06-15 MG/KG
136	50	444	0.018018018	33	0.212121212	1.036598453	0.017096384	0.035753911	0.006427159	rats	RT81HTP MO 5-HYDROXY TRYPTOPHAN CO PO SID 06-15 MG/KG
137	100	425	0.042352941	34	0.294117647	1.759544007	0.044438405	0.079067984	0.012958363	rats	RT81HTP MO 5-HYDROXY TRYPTOPHAN CO PO SID 06-15 MG/KG
138	150	465	0.025806452	35	0.314285714	0.921661829	0.037789326	0.089528735	0.007059047	rats	RT81HTP MO 5-HYDROXY TRYPTOPHAN CO PO SID 06-15 MG/KG
139	300	403	0.064516129	33	0.575757576	1.306291178	0.092638519	0.153129909	0.013986845	rats	RT81HTP MO 5-HYDROXY TRYPTOPHAN CO PO SID 06-15 MG/KG
140	0	324	0.009259259	22	0.136363636	0.942700006	0.010314685	0.02669529	0.005166333	rats	RT84MD MO ALPHA-METHYL DOPA CO PO SID 06-20 MG/KG
141	50	296	0	22	0	1	0	0	0	rats	RT84MD MO ALPHA-METHYL DOPA CO PO SID 06-20 MG/KG
142	100	281	0.010676157	21	0.095238095	1.68292839	0.015262515	0.048246547	0.007953465	rats	RT84MD MO ALPHA-METHYL DOPA CO PO SID 06-20 MG/KG
143	250	253	0.039525692	19	0.263157895	1.750482279	0.036357012	0.068884272	0.016206947	rats	RT84MD MO ALPHA-METHYL DOPA CO PO SID 06-20 MG/KG
144	500	169	0.029585799	14	0.214285714	2.122341996	0.032117882	0.076387428	0.018988233	rats	RT84MD MO ALPHA-METHYL DOPA CO PO SID 06-20 MG/KG
145	0	342	0.023391813	31	0.193548387	1.601246921	0.029505441	0.077971016	0.010342088	rats	RT81OX MO OXYTETRACYCLINE HCL CO PO SID 06-15 MG/KG
146	1200	265	0.011320755	22	0.136363636	1.029995268	0.025141525	0.07669678	0.006595688	rats	RT81OX MO OXYTETRACYCLINE HCL CO PO SID 06-15 MG/KG
147	1350	315	0.00952381	25	0.12	0.893874644	0.008380952	0.023177321	0.005173809	rats	RT81OX MO OXYTETRACYCLINE HCL CO PO SID 06-15 MG/KG
148	1500	220	0.004545455	19	0.052631579	1.004771459	0.004385965	0.019117978	0.004545919	rats	RT81OX MO OXYTETRACYCLINE HCL CO PO SID 06-15 MG/KG
149	0	306	0.022875817	23	0.260869565	1.057054057	0.023827096	0.04297179	0.008787211	rats	RT85SCOP MO SCOPALAMINE SDW PO SID 06-15 MG/KG
150	10	282	0.007092199	22	0.090909091	0.957504704	0.006993007	0.022634226	0.004889797	rats	RT85SCOP MO SCOPALAMINE SDW PO SID 06-15 MG/KG
151	100	350	0.045714286	28	0.321428571	2.326994899	0.050149256	0.097767133	0.017030558	rats	RT85SCOP MO SCOPALAMINE SDW PO SID 06-15 MG/KG
152	450	264	0.083333333	21	0.523809524	2.983677686	0.082865547	0.13198703	0.029382523	rats	RT85SCOP MO SCOPALAMINE SDW PO SID 06-15 MG/KG
153	900	245	0.081632653	19	0.421052632	4.946079617	0.08388799	0.178793291	0.038903411	rats	RT85SCOP MO SCOPALAMINE SDW PO SID 06-15 MG/KG
154	0	289	0.041522491	25	0.28	1.633371017	0.039426407	0.072260504	0.014997752	rats	RT81SM MO SULFAMETHAZINE SDW PO SID 06-15 MG/KG
155	545	251	0.03187251	22	0.227272727	1.630385376	0.02775974	0.058421929	0.014157373	rats	RT81SM MO SULFAMETHAZINE SDW PO SID 06-15 MG/KG
156	685	278	0.086330935	24	0.458333333	2.17922314	0.087404031	0.132314107	0.024866012	rats	RT81SM MO SULFAMETHAZINE SDW PO SID 06-15 MG/KG
157	865	259	0.200772201	24	0.708333333	3.629709686	0.192734522	0.212315662	0.047421266	rats	RT81SM MO SULFAMETHAZINE SDW PO SID 06-15 MG/KG
158	0	362	0.035911602	25	0.28	4.055283273	0.042096531	0.103819862	0.019693918	rats	RT85TCEN MO 1,1,1-TRICHLOROETHANE DWT DW ADL 00-20 PPM
159	0.05	360	0.005555556	27	0.037037037	2.042694456	0.006734007	0.034990925	0.005598923	rats	RT85TCEN MO 1,1,1-TRICHLOROETHANE DWT DW ADL 00-20 PPM
160	3	304	0.006578947	22	0.090909091	0.968792013	0.006818182	0.022217712	0.004563766	rats	RT85TCEN MO 1,1,1-TRICHLOROETHANE DWT DW ADL 00-20 PPM
161	10	355	0.016901408	24	0.208333333	1.121909331	0.016037873	0.03333942	0.00724644	rats	RT85TCEN MO 1,1,1-TRICHLOROETHANE DWT DW ADL 00-20 PPM
162	30	415	0.01686747	28	0.142857143	2.618333902	0.01772219	0.054773684	0.010228677	rats	RT85TCEN MO 1,1,1-TRICHLOROETHANE DWT DW ADL 00-20 PPM
163	0	275	0.014545455	20	0.2	0.833588164	0.013809524	0.028357596	0.006591608	rats	RT83THEO MO THEOPHYLLINE FEED DF ADL 06-15 %
164	0.15	257	0.007782101	20	0.1	0.965414222	0.009191176	0.030258233	0.005385701	rats	RT83THEO MO THEOPHYLLINE FEED DF ADL 06-15 %
165	0.3	283	0.003533569	20	0.05	0.998025475	0.003333333	0.01490712	0.003523836	rats	RT83THEO MO THEOPHYLLINE FEED DF ADL 06-15 %
166	0.4	252	0.015873016	21	0.19047619	0.860215054	0.01589363	0.034032181	0.007302281	rats	RT83THEO MO THEOPHYLLINE FEED DF ADL 06-15 %
167	0	385	0.038961039	29	0.310344828	2.895298267	0.044168536	0.106274721	0.01678039	mice	bbp.mice TER89026
168	0.1	387	0.023255814	28	0.178571429	2.383768782	0.023792279	0.060626564	0.011828584	mice	bbp.mice TER89026
169	0.5	362	0.116022099	30	0.6	2.292295471	0.136120407	0.15536274	0.025484263	mice	bbp.mice TER89026
170	1.25	25	0.76	7	1	3.498362573	0.862244898	0.270760905	0.15976249	mice	bbp.mice TER89026
171	0	417	0.019184652	28	0.25	1.027711164	0.01990836	0.041181127	0.006809859	rats	bbp.rats TER88025
172	0.5	410	0.009756098	26	0.153846154	0.882731707	0.009550294	0.022963891	0.004560701	rats	bbp.rats TER88025
173	1.25	455	0.054945055	30	0.433333333	2.152474951	0.056826705	0.09068848	0.015673146	rats	bbp.rats TER88025
174	2	267	0.4082397	25	1	3.520586837	0.502965368	0.332037336	0.056439406	rats	bbp.rats TER88025
175	0	505	0.003960396	41	0.048780488	0.99579326	0.004742547	0.02142893	0.002788987	mice	budi.mice TER90030
176	100	548	0.005474453	43	0.046511628	1.647120046	0.005515802	0.026414664	0.004045299	mice	budi.mice TER90030
177	300	555	0.003603604	44	0.045454545	0.975159473	0.003371628	0.015640596	0.002511747	mice	budi.mice TER90030
178	600	602	0.029900332	46	0.108695652	9.803322372	0.026859373	0.129705462	0.021733746	mice	budi.mice TER90030
179	0	503	0.031809145	36	0.25	2.908083736	0.034425528	0.09621753	0.01334369	rats	bend.rats TER84050
180	200	495	0.012121212	36	0.138888889	1.204761374	0.011680912	0.030978801	0.005398496	rats	bend.rats TER84050
181	500	442	0.022624434	35	0.2	1.560998482	0.020926217	0.048302068	0.008837099	rats	bend.rats TER84050
182	800	372	0.051075269	29	0.413793103	1.56495555	0.052199491	0.079388914	0.014279097	rats	bend.rats TER84050
183	0	379	0.015831135	24	0.166666667	1.43810452	0.01416122	0.033981281	0.00768894	rats	berb.rats TER98008
184	3625	361	0.008310249	24	0.083333333	1.575452636	0.006944444	0.024912622	0.005997138	rats	berb.rats TER98008
185	7250	375	0.008	24	0.125	0.923915849	0.008238017	0.022710191	0.004421824	rats	berb.rats TER98008
186	14500	370	0.016216216	24	0.166666667	1.469350861	0.015357906	0.036897916	0.007959513	rats	berb.rats TER98008
187	0	262	0.026717557	24	0.25	1.082033876	0.028103378	0.051649392	0.01036305	mice	bpa.mice TER85052
188	500	239	0.025104603	21	0.238095238	1.035525347	0.02190424	0.044602882	0.010297626	mice	bpa.mice TER85052
189	750	198	0.015151515	19	0.157894737	0.867409134	0.014097744	0.035002302	0.008085226	mice	bpa.mice TER85052
190	1000	199	0.075376884	18	0.166666667	8.708914136	0.063186813	0.202331344	0.055227697	mice	bpa.mice TER85052
191	1250	130	0.053846154	12	0.416666667	0.844014522	0.043686869	0.056251382	0.018187018	mice	bpa.mice TER85052
192	0	301	0.029900332	28	0.214285714	1.605326327	0.026842949	0.059090992	0.01243783	mice	dehp.mice TER84064
193	0.025	288	0.017361111	26	0.192307692	0.825681194	0.016150516	0.034230742	0.006993518	mice	dehp.mice TER84064
194	0.05	277	0.137184116	26	0.615384615	2.391168153	0.138147003	0.164501126	0.031965106	mice	dehp.mice TER84064
195	0.1	137	0.386861314	17	0.882352941	3.144109758	0.47066365	0.314814977	0.073781177	mice	dehp.mice TER84064
196	0.15	50	0.88	9	1	3.964772727	0.916049383	0.188816253	0.091507377	mice	dehp.mice TER84064
197	0	239	0.012552301	23	0.130434783	0.934132653	0.013285024	0.035404474	0.006960237	rats	dehp.rats TER84063
198	0.5	215	0	22	0	1	0	0	0	rats	dehp.rats TER84063
199	1	221	0.018099548	22	0.136363636	1.430179019	0.019191919	0.051910226	0.010724243	rats	dehp.rats TER84063
200	1.5	242	0.02892562	24	0.25	1.015525657	0.026704545	0.049286871	0.010856888	rats	dehp.rats TER84063
201	2	111	0.027027027	14	0.214285714	0.77023177	0.021572872	0.043051578	0.013508239	rats	dehp.rats TER84063
202	0	282	0.003546099	21	0.047619048	1.008313773	0.003663004	0.016785992	0.00355449	mice	dyme.mice TER85061
203	62.5	198	0	18	0	1	0	0	0	mice	dyme.mice TER85061
204	125	290	0.024137931	24	0.25	1.07860295	0.024661681	0.046728921	0.009360004	mice	dyme.mice TER85061
205	250	261	0.22605364	23	0.826086957	4.109484619	0.238579898	0.258722989	0.052484928	mice	dyme.mice TER85061
206	500	137	0.934306569	22	1	2.707039547	0.956259019	0.099445059	0.034825125	mice	dyme.mice TER85061
207	0	297	0.003367003	25	0.04	0.976094466	0.0025	0.0125	0.00332091	mice	eg.mice TER84073
208	750	265	0.094339623	23	0.652173913	1.289755575	0.100420111	0.098196199	0.020392033	mice	eg.mice TER84073
209	1500	228	0.390350877	21	0.857142857	4.092920093	0.395665446	0.290095702	0.065360711	mice	eg.mice TER84073
210	3000	214	0.551401869	22	0.954545455	4.357151972	0.546041585	0.318997173	0.070967142	mice	eg.mice TER84073
211	0	268	0.014925373	23	0.043478261	3.994454381	0.01242236	0.059575547	0.014803299	mice	egde.mice TER87074
212	50	270	0	24	0	1	0	0	0	mice	egde.mice TER87074
213	150	242	0.053719008	20	0.3	3.240815514	0.057255245	0.125778787	0.026091168	mice	egde.mice TER87074
214	500	243	0.152263374	22	0.5	3.731124662	0.153348167	0.2135873	0.044518953	mice	egde.mice TER87074
215	1000	190	0.847368421	21	1	3.177154581	0.875590018	0.186871375	0.046505113	mice	egde.mice TER87074
216	0	335	0.014925373	25	0.12	2.185756822	0.024981685	0.078354037	0.009794351	mice	mehp.mice TER90002
217	0.017	314	0.044585987	26	0.269230769	3.161063755	0.044997524	0.112104744	0.020708412	mice	mehp.mice TER90002
218	0.035	289	0.065743945	26	0.461538462	1.418456545	0.070034026	0.099106806	0.017362807	mice	mehp.mice TER90002
219	0.07	267	0.202247191	24	0.75	3.493269665	0.245470964	0.256025314	0.045944745	mice	mehp.mice TER90002
220	0.14	79	0.265822785	9	0.777777778	3.190621687	0.351398601	0.343942652	0.088781129	mice	mehp.mice TER90002
221	0	319	0.003134796	26	0.038461538	0.992368447	0.002747253	0.014008295	0.003117913	mice	tgdm.mice TER84112
222	250	275	0	26	0	1	0	0	0	mice	tgdm.mice TER84112
223	500	261	0.007662835	23	0.086956522	0.972209783	0.007905138	0.026191279	0.005322113	mice	tgdm.mice TER84112
224	1000	285	0.115789474	26	0.5	2.851347156	0.112344066	0.155789492	0.032004791	mice	tgdm.mice TER84112
225	0	286	0.003496503	24	0.041666667	0.990376214	0.00297619	0.014580296	0.003473549	mice	theo.mice TER84111
226	0.075	278	0.007194245	25	0.08	0.964988878	0.007076923	0.024719332	0.004979245	mice	theo.mice TER84111
227	0.15	300	0.02	29	0.137931034	1.927133139	0.026907001	0.080112548	0.011220786	mice	theo.mice TER84111
228	0.2	185	0.027027027	16	0.1875	2.031471471	0.025480769	0.062601003	0.01699296	mice	theo.mice TER84111
229	0	394	0.015228426	25	0.24	0.815497061	0.015722222	0.028877869	0.005571323	rats	thio.rats TER92133
230	20	362	0.013812155	24	0.208333333	0.832156836	0.013413282	0.02678514	0.005595757	rats	thio.rats TER92133
231	35	376	0.021276596	24	0.291666667	0.955998874	0.020650482	0.034643512	0.007276388	rats	thio.rats TER92133
232	50	264	0.037878788	21	0.428571429	0.935116321	0.055902233	0.083507689	0.011361712	rats	thio.rats TER92133
233	0	431	0.018561485	28	0.178571429	1.803064368	0.018362153	0.044146504	0.008729261	rats	bora.rats TER89027
234	0.1	412	0.004854369	27	0.074074074	0.950304195	0.004372428	0.015782756	0.003331666	rats	bora.rats TER89027
235	0.2	629	0.058823529	40	0.45	3.021483021	0.061386675	0.11219065	0.01630782	rats	bora.rats TER89027
236	0.4	164	0.12804878	11	0.545454545	5.49344233	0.15267094	0.269198122	0.06115531	rats	bora.rats TER89027
237	0	365	0.008219178	27	0.074074074	1.639128714	0.008547009	0.032589175	0.006049793	rats	eg.rats TER90072
238	1250	357	0.047619048	28	0.357142857	1.686855483	0.053468258	0.091667618	0.014638647	rats	eg.rats TER90072
239	2500	344	0.244186047	28	0.714285714	4.54032112	0.25460396	0.260472017	0.049355091	rats	eg.rats TER90072
240	5000	285	0.684210526	25	0.96	7.084270505	0.723822844	0.329381202	0.073285633	rats	eg.rats TER90072
241	0	270	0	24	0	1	0	0	0	mice	medo.mice TER86091
242	100	259	0.003861004	24	0.041666667	0.988167136	0.003205128	0.015701857	0.003834058	mice	medo.mice TER86091
243	250	176	0.011363636	18	0.111111111	0.911534206	0.009324009	0.02724265	0.007628892	mice	medo.mice TER86091
244	500	177	0.033898305	17	0.235294118	1.647617455	0.054945055	0.134937381	0.017459897	mice	medo.mice TER86091
245	750	74	0.054054054	9	0.111111111	4.348841699	0.055555556	0.166666667	0.054817379	mice	medo.mice TER86091
