# Supplementary material for: Dose-Response Modeling with Summary Data from Developmental Toxicity Studies
Source: Risk Anal. Author manuscript; Available in PMC 2021 Aug 18. (PMC8372781; doi:10.1111/risa.12667)
Supplement: Supporting Information [file NIHMS1544377-supplement-Supporting_Information.zip › NTP data checklist.xlsx]

## Sheet: NTP data checklist
http://tools.niehs.nih.gov/ntp_tox/index.cfm?fuseaction=ntpsearch.allchemicalsforstudy&searchterm=Developmental
			INFORMATION FROM Abstracts			INFORMATION FROM Abstracts
Studies found for Developmental			RATS	RATS	RATS	MICE	MICE	MICE		USED	Rabbit
Test Article Name	CASRN	NTP Studies	decr fetal weight	incr fetal malf	Data acquired	decr fetal weight	incr fetal malf	Data acquired	my chem abbrev		study exist?	NOTE
Acrylamide	79-06-1		NO	NO		YES	NO
3'-Azido-3'-deoxythymidine/2',3'-Dideoxycytidine	AZTDDCCOMB	TER97001	na	na		YES	YES	no *				* Not used, extra work to parse & organize data. Fetal malf in combo but not singly.
AZT+3TC+NVP combination	AZT3TCCOMBO	TER20203	na	na		YES	YES	no *				* Not used, extra work to parse & organize data. Increased skeletal variations appeared due to effects of AZT alone
AZT + Dapsone Combination (Aids Initiative)	AZT+DAPSONE	TER97001	na	na		YES	YES	no *				* DATA NOT AVAILABLE AT INDICATED LINK! fetal malf in combo but not singly. Not used, extra work to parse & organize data
Bendectin	8064-77-5	TER84050	YES	YES	yes	na	na		bend	rats
Benzophenone	119-61-9		YES	NO		na	na				Yes
Berberine chloride dihydrate	5956-60-5		NO	NO	yes *	YES	NO		berb	rats		* Acquired because I thought (incorrectly) a trend test might be positive. Both gavage and feed studies
Bisphenol A	80-05-7	TER85052	NO	NO		YES	NO					incr. resorption (mice)
Boric acid	10043-35-3	TER89027, TER89028	YES	YES	yes	YES	YES	yes	bora	rat only *	Yes	*Mice DO NOT have signif trend: Cochran-Armitage trend test (suggested by inspection of summary data) using Deff=1 (over-estimating strength of trend) gave p=0.17 and max ER <0.05.
1,4-Butanediol	110-63-4	TER90030	na	na		YES	YES	yes	bd, budi	mice
1,2,3,4-Butanetetracarboxylic acid	1703-58-8		na	na		NO	NO
2-Butoxyethanol (ethylene glycol monobutyl ether)	111-76-2		NO	NO		na	na					embryo viability reduced at high dose (maternally toxic)
Butyl benzyl phthalate	85-68-7	TER88025, TER89026	YES	YES	yes	YES	YES	yes	bbp	rats, mice
D-Camphor	464-49-3		NO	NO		na	na				Yes
Carbon disulfide	75-15-0		YES	YES	no*	na	na				Yes	* only summary data online, no fetal data. Rats - signif but not dose-related.
Chlorpromazine hydrochloride	69-09-0		YES	NO		YES	YES	no*				* only summary data online, no fetal data.
Codeine	76-57-3		na	na		YES	NO					REDUCED FBW AT NEXT-HIGHEST DOSE (NOT A TREND); HAMSTER study exists
Corn oil	8001-30-7
alpha-Cyclodextrin	10016-20-3		NO	NO		NO	NO
ddI + d4T combination	DDI/D4TCOMB		na	na		NO	NO
Diethanolamine	111-42-2		YES	NO		na	na					Incr. post-implant mortality
Diethylene glycol	111-46-6		na	na		YES	NO
Diethylene glycol diethyl ether	112-36-7		na	na		YES	NO				Yes
Diethylene glycol dimethyl ether	111-96-6	TER85061	na	na		YES	YES	yes	dyme	mice	Yes
Di(2-ethylhexyl) phthalate	117-81-7	TER84063, TER84064	YES	YES	yes	YES	YES	yes	dehp	rats, mice
Diethyl phthalate	84-66-2		NO	NO		na	na
Diethylstilbestrol	56-53-1		na	na		YES	NO					evidence for malformations is marginal, based on incr. in 'prominent nipples'
Dimethyl phthalate	131-11-3		NO	NO		na	na
Diphenhydramine hydrochloride	147-24-0		na	na		YES	NO					CLEFT PALATE HIGHER THAN HIST. CONTR. BUT NSD FROM CONCURRENT CONTROL
Dipropylene glycol	25265-71-8		NO	NO		na	na				Yes
Emodin	518-82-1		NO	NO		NO	NO					NO ABSTRACT FOR MOUSE STUDY
Ethylenediamine	107-15-3		na	na		na	na				Yes
Ethylene glycol	107-21-1	TER90072, TER84073	YES	YES	yes	YES	YES	yes	eg	rats, mice		STUDIES IN SD AND CD RATS & RABBITS; NO ABSTRACT FOR SD RATS BUT LINK TO DATA.
Ethylene glycol diethyl ether	629-14-1	TER87074	na	na		YES	YES	yes	egde	mice	Yes
2-Ethylhexanol	104-76-7		na	na		NO	NO
Formamide	75-12-7		YES	NO		na	na				Yes
Glyoxal trimeric dihydrate	4405-13-4		NO	NO		na	na				Yes
Goldenseal root powder	GOLDENSEALRT		NO	NO		YES	NO
Hexamethyl-p-rosaniline chloride	548-62-9		NO	YES	no*	na	na				Yes	* only summary data online, no fetal data. RAT FETAL MALF MAY BE RELATED TO MATERNAL EFFECTS
Hydrochlorothiazide	58-93-5		NO	NO		NO	NO
L-5-Hydroxytryptophan	4350-09-08		YES	YES	no*	YES	NO					* only summary data online, no fetal data.
Isoeugenol	97-54-1		YES	NO		na	na					Signif invr. In a skeletal Variaiotn
Isoproterenol hydrochloride	51-30-9		na	na		na	na					no abstract for Rat
Melatonin	73-31-4		NO	NO		na	na
Methacrylamide	79-39-0		na	na		YES	NO
Methacrylonitrile	126-98-7		na	na		na	na				Yes	NO ABSTRACT FOR RAT, malf data seem negative
8-Methoxypsoralen	298-81-7		na	na		na	na				yes	FOR RAT:"There was an error. The abstract may exist, but can't be reached"/SPREADSHEET, 4% MALF HIGH DOSE, MARGINAL
Methyl dopa	555-30-6	TER86091	YES	NO		YES	YES	yes	medo	mice		RAT: MARGINAL EFFECT
N,N'-methylenebisacrylamide	110-26-9		na	na		YES	NO
Methylene blue trihydrate	7220-79-3		YES	NO		na	na				Yes
Methyleugenol	93-15-2		YES	NO		na	na
Mono(2-ethylhexyl)phthalate	4376-20-9	TER90002	na	na		NO	YES	yes	mehp	mice
Naphthalene	91-20-3		NO	NO		na	na				Yes
Nitrofurazone	59-87-0		na	na		YES	NO				Yes
Oxytetracycline hydrochloride	2058-46-0		NO	NO		na	na
Pesticide/fertilizer contamination--mixture 2	PESTFERTMIX2											not considered
Pesticide/fertilizer contamination--mixture 3	PESTFERTMIX3											not considered
Polysorbate 20	9005-64-5		NO	NO		na	na
Polysorbate 80 (glycol)	9005-65-6		NO	NO		na	na
Scopolamine hydrobromide	114-49-8		NO	NO		YES	NO
Silver acetate	563-63-3		na	na		na	na					RATS: no abstract
Sodium fluoride	7681-49-4		NO	NO		na	na				Yes
Sodium thioglycolate	367-51-1		YES	NO		na	na				Yes
alpha-Solanine	20562-02-1		na	na		YES	NO
Sulfamethazine	57-68-1		YES	YES	no*	na	na					* only summary data online, no fetal data. RABBIT STUDY AVAILABLE
Theophylline	58-55-9	TER84111	YES	NO		YES	YES	yes	theo	mice
Thiophenol	108-98-5	TER92133	YES	YES	yes	na	na		thio, thiop	rats	Yes
1,1,1-Trichloroethane	71-55-6		NO	NO		na	na
Triethylene glycol dimethyl ether	112-49-2	TER84112	NA	NA		YES	YES	yes	tgdm	mice	Yes
Water disinfection byproducts (Sodium chlorate)	7775-09-09		na	na		na	na				Yes
					6	Count "yes"		11	Count "yes"
