# Supplementary material for: Dose-Response Modeling with Summary Data from Developmental Toxicity Studies
Source: Risk Anal. Author manuscript; Available in PMC 2021 Aug 18. (PMC8372781; doi:10.1111/risa.12667)
Supplement: Supporting Information [file NIHMS1544377-supplement-Supporting_Information.zip › test.dr.xlsx]

## Sheet: test.dr
er	er>=0.05	ca.d	ca.r	CATT<=0.05	abbrev	data	dose	nL	nF	pF	Notes
0.0785141	TRUE	2.62866e-07	0.000234212	TRUE	cpz.mice	MI81CPZ MO CHLORPROMAZINE HCL SDW PO SID 06-15 MG/KG	0, 2.5, 5, 15, 30	27, 24, 23, 29, 18	310, 264, 269, 309, 183	0.01, 0.004, 0.004, 0.019, 0.087
0.0713489	TRUE	0.0373569	0.0512396	TRUE	cs2.rabt	RB82CS MO CARBON DISULFIDE CO PO SID 06-19 MG/KG	0, 25, 75, 150	26, 19, 21, 15	196, 143, 148, 78	0.061, 0.063, 0.068, 0.128
0.461743	TRUE	6.32827e-15	6.83342e-13	TRUE	dgde.rabt	RB84DYME MO DIETHYLENE GLYCOL DIMETHYL ETHER SDW PO SID 06-19 MG/KG	0, 25, 50, 100, 175	22, 17, 15, 19, 12	172, 116, 98, 120, 77	0.035, 0.034, 0.102, 0.325, 0.481
0.0500593	TRUE	0.0298394	0.0232133	TRUE	dph.mice	MI802C MO DIPHYNHYDRAMINE HCL SDW PO SID 06-15 MG/KG	0, 40, 80, 160	23, 25, 25, 18	273, 285, 281, 202	0.011, 0.018, 0.06, 0.035
0.517445	TRUE	0	6.23945e-14	TRUE	egde.rabt	RB85EGDE MO ETHYLENE GLYCOL DIETHYL ETHER DWT PO SID 06-19 MG/KG	0, 25, 50, 100	27, 30, 24, 28	192, 232, 184, 152	0.073, 0.06, 0.13, 0.553
0.0618729	TRUE	8.32848e-05	0.000185068	TRUE	scop.rats	RT85SCOP MO SCOPALAMINE SDW PO SID 06-15 MG/KG	0, 10, 100, 450, 900	23, 22, 28, 21, 19	306, 282, 350, 264, 245	0.023, 0.007, 0.046, 0.083, 0.082
0.166149	TRUE	0.000819343	1.46313e-05	TRUE	sma.rats	RT81SM MO SULFAMETHAZINE SDW PO SID 06-15 MG/KG	0, 545, 685, 865	25, 22, 24, 24	289, 251, 278, 259	0.042, 0.032, 0.086, 0.201
0.668716	TRUE	0	0	TRUE	tgde.rabt	RB84TGDM MO TRIETHYLENE GLYCOL DIMETHYL ETHER SDW PO SID 06-19 MG/KG	0, 75, 125, 175, 250	24, 21, 23, 21, 16	194, 173, 172, 143, 80	0.057, 0.162, 0.157, 0.538, 0.688
0.0720527	TRUE	0.0425261	0.0425261	TRUE		RB84NF MO NITROFURAZONE CO PO SID 06-19 MG/KG	0, 5, 10, 15, 20	24, 23, 26, 21, 20	177, 189, 205, 156, 129	0.023, 0.058, 0.005, 0.038, 0.093	Excluded for difficult-to-model dose-response pattern
0.0389255		0.016844	0.0372457	TRUE		MI802D MO PHENOL SDW PO SID 06-15 MG/KG	0, 70, 140, 280	29, 25, 25, 20	307, 290, 280, 214	0.003, 0.01, 0.007, 0.042
0.00626084		0.771202	0.839955			MI87ACRL MO ACRYLAMIDE SDW PO SID 06-17 MG/KG	0, 3, 15, 45	28, 26, 28, 25	362, 348, 330, 309	0.011, 0.017, 0.003, 0.006
0.00726513		0.0810007	0.0736156			MI84COD MO CODIENE SDW PO BID 06-15 MG/KG	0, 37.5, 75, 150, 300, 450	28, 22, 38, 36, 26, 2	315, 244, 410, 405, 288, 24	0.003, 0, 0.005, 0.007, 0.01, 0
0.00710908		0.786716	0.812271			MI85DGDE MO DIETHYLENE GLYCOL DIETHYL ETHER SDW PO SID 06-15 MG/KG	0, 300, 1500, 3000	29, 24, 32, 30	329, 295, 393, 343	0.03, 0.037, 0.013, 0.032
0.0138013		0.104235	0.0722022			MI81DPH MO DIPHYNHYDRAMINE HCL SDW PO SID 11-14 MG/KG	0, 80, 160, 200	27, 29, 24, 26	303, 315, 290, 266	0.017, 0.006, 0.014, 0.03
0.0117058		0.277651	0.277651			MI79EC MO ETHYLENE CHLOROHYDRIN DEX IV SID 04-06 MG/KG	0, 60, 120	45, 42, 36	533, 519, 443	0.004, 0.015, 0.007
0.0180212		0.125809	0.174494			MI81HTP MO 5-HYDROXY TRYPTOPHAN CO PO SID 06-15 MG/KG	0, 50, 150, 300, 450	24, 25, 26, 23, 23	272, 288, 294, 275, 252	0.022, 0.007, 0.024, 0.018, 0.04
0.0101686		0.684167	0.68393			MI85SCOP MO SCOPALAMINE SDW PO SID 06-15 MG/KG	0, 10, 100, 450, 900	28, 32, 28, 28, 21	300, 372, 299, 311, 248	0.01, 0.005, 0.02, 0.003, 0.008
0		0.520378	0.58755			RB85DGDE MO DIETHYLENE GLYCOL DIETHYL ETHER DWT PO SID 06-19 MG/KG	0, 50, 200, 400	27, 28, 31, 24	177, 197, 217, 186	0.175, 0.137, 0.143, 0.156
0.0401492		0.315532	0.259514			RB80EC MO ETHYLENE CHLOROHYDRIN DEX IV SID 06-14 MG/KG	0, 9, 18, 36	20, 18, 16, 16	175, 159, 111, 136	0.017, 0.057, 0.036, 0.029
0		0.679412	0.679412			RB80EO MO ETHYLENE OXIDE DEX IV SID 06-09 MG/KG	0, 18, 36	15, 18, 13	127, 143, 101	0.031, 0.007, 0.03
0.00645161		0.571007	0.603933			RB81GV MO GENTIAN VIOLET SDW PO SID 06-19 MG/KG	0, 0.5, 1, 2	26, 19, 21, 21	168, 155, 160, 154	0.071, 0.077, 0.056, 0.071
0.0532314	TRUE	0.178854	0.17875			RB82SM MO SULFAMETHAZINE SDW PO SID 06-19 MG/KG	0, 600, 1200, 1500, 1800	24, 24, 25, 26, 19	164, 168, 182, 171, 134	0.049, 0.06, 0.049, 0.099, 0.052
0.029701		0.0245299	0.063111	TRUE		RT802C MO DIPHYNHYDRAMINE HCL SDW PO SID 06-15 MG/KG	0, 25, 50, 100	26, 25, 24, 24	337, 323, 306, 313	0.009, 0.009, 0.007, 0.038
0		0.567756	0.642604			RT802D MO PHENOL SDW PO SID 06-15 MG/KG	0, 30, 60, 120	22, 22, 22, 20	269, 293, 267, 275	0.041, 0.014, 0.022, 0.029
0.0130927		0.636314	0.552788			RT87ACRL MO ACRYLAMIDE SDW PO SID 06-20 MG/KG	0, 2.5, 7.5, 15	23, 26, 26, 24	299, 366, 368, 343	0.003, 0.016, 0.003, 0.009
0		0.8446	0.855465			RT82BPA MO BISPHENOL-A CO PO SID 06-15 MG/KG	0, 160, 320, 640, 1280	22, 26, 24, 29, 16	297, 342, 307, 379, 200	0.077, 0.053, 0.072, 0.053, 0.05
0.0268406		0.455803	0.557666			RT81CPZ MO CHLORPROMAZINE HCL SDW PO SID 06-15 MG/KG	0, 5, 15, 30, 45	25, 22, 24, 13, 12	236, 191, 244, 129, 114	0.008, 0.005, 0.004, 0, 0.035
0.0109536		0.999069	0.99875			RT81CS MO CARBON DISULFIDE CO PO SID 06-15 MG/KG	0, 100, 200, 400, 600	23, 24, 22, 24, 27	307, 293, 272, 317, 354	0.052, 0.014, 0.062, 0.019, 0.006
0.00542299		0.113272	0.174391			RT86DEP MO DIETHYLPHTHALATE FEED DF ADL 06-15 %	0, 0.25, 2.5, 5	27, 28, 30, 31	393, 426, 429, 461	0.008, 0.005, 0.005, 0.013
0.00326229		0.575043	0.52051			RT88DMP MO DIMETHYLPHTHALATE FEED DF ADL 06-15 %	0, 0.25, 1, 5	26, 25, 25, 27	374, 359, 365, 383	0.019, 0.014, 0.022, 0.016
0.0388988		0.000850215	0.0010002	TRUE		RT81GV MO GENTIAN VIOLET SDW PO SID 06-15 MG/KG	0, 2.5, 5, 10	25, 26, 24, 22	263, 299, 264, 235	0.004, 0.013, 0.023, 0.043
0		0.198985	0.374024			RT83HCTZ MO HYDROCHLOROTHIAZIDE CO PO SID 06-15 MG/KG	0, 100, 300, 1000	36, 39, 39, 36	485, 492, 504, 478	0.047, 0.012, 0.024, 0.029
0.0440011		0.000279289	0.00173869	TRUE		RT81HTP MO 5-HYDROXY TRYPTOPHAN CO PO SID 06-15 MG/KG	0, 50, 100, 150, 300	35, 33, 34, 35, 33	466, 444, 425, 465, 403	0.021, 0.018, 0.042, 0.026, 0.065
0.0305493		0.00223549	0.0029075	TRUE		RT84MD MO ALPHA-METHYL DOPA CO PO SID 06-20 MG/KG	0, 50, 100, 250, 500	22, 22, 21, 19, 14	324, 296, 281, 253, 169	0.009, 0, 0.011, 0.04, 0.03
0		0.968643	0.962536			RT81OX MO OXYTETRACYCLINE HCL CO PO SID 06-15 MG/KG	0, 1200, 1350, 1500	31, 22, 25, 19	342, 265, 315, 220	0.023, 0.011, 0.01, 0.005
0		0.29566	0.542904			RT85TCEN MO 1,1,1-TRICHLOROETHANE DWT DW ADL 00-20 PPM	0, 0.05, 3, 10, 30	25, 27, 22, 24, 28	362, 360, 304, 355, 415	0.036, 0.006, 0.007, 0.017, 0.017
0.00134716		0.583086	0.525568			RT83THEO MO THEOPHYLLINE FEED DF ADL 06-15 %	0, 0.15, 0.3, 0.4	20, 20, 20, 21	275, 257, 283, 252	0.015, 0.008, 0.004, 0.016
0.75027	TRUE	4.40895e-11	1.70342e-06	TRUE	bbp.mice	TER89026 Butyl Benzyl Phthlate CASRN 85-68-7 Swiss CD-1 Mice Feed	0, 0.1, 0.5, 1.25	29, 28, 30, 7	385, 387, 362, 25	0.039, 0.023, 0.116, 0.76
0.396665	TRUE	0	0	TRUE	bbp.rats	TER88025 Butyl Benzyl Phthlate CASRN 85-68-7 SD Rats Feed	0, 0.5, 1.25, 2	28, 26, 30, 25	417, 410, 455, 267	0.019, 0.01, 0.055, 0.408
0.111558	TRUE	8.87775e-06	3.41475e-05	TRUE	bora.rats	TER89027 Boric acid CASRN 10043-35-3 SD Rats Feed	0, 0.1, 0.2, 0.4	28, 27, 40, 11	431, 412, 629, 164	0.019, 0.005, 0.059, 0.128
0.876301	TRUE	0	0	TRUE	dehp.mice	TER84064 Di(2-ethylhexyl) phthalate CASRN 117-81-7 Swiss CD-1 Mice Feed	0, 0.025, 0.05, 0.1, 0.15	28, 26, 26, 17, 9	301, 288, 277, 137, 50	0.03, 0.017, 0.137, 0.387, 0.88
0.934073	TRUE	0	0	TRUE	dyme.mice	TER85061 Diethylene glycol dimethyl ether Swiss CD-1 Mice Gavage	0, 62.5, 125, 250, 500	21, 18, 24, 23, 22	282, 198, 290, 261, 137	0.004, 0, 0.024, 0.226, 0.934
0.549886	TRUE	0	0	TRUE	eg.mice	TER84073 Ethylene glycol CASRN 107-21-1 Swiss CD-1 Mice Gavage	0, 750, 1500, 3000	25, 23, 21, 22	297, 265, 228, 214	0.003, 0.094, 0.39, 0.551
0.681593	TRUE	0	0	TRUE	eg.rats	TER90072 Ethylene glycol CASRN 107-21-1 SD rats Gavage	0, 1250, 2500, 5000	27, 28, 28, 25	365, 357, 344, 285	0.008, 0.048, 0.244, 0.684
0.845056	TRUE	0	0	TRUE	egde.mice	TER87074 Ethylene glycol diethyl ether CASRN 629-14-1 Swiss CD-1 Mice Gavage	0, 50, 150, 500, 1000	23, 24, 20, 22, 21	268, 270, 242, 243, 190	0.015, 0, 0.054, 0.152, 0.847
0.0540541	TRUE	9.40879e-05	0.000246218	TRUE	medo.mice	TER86091 Methyl dopa CASRN 555-30-6 Swiss CD-1 Mice Gavage	0, 100, 250, 500, 750	24, 24, 18, 17, 9	270, 259, 176, 177, 74	0, 0.004, 0.011, 0.034, 0.054
0.254699	TRUE	8.19527e-10	8.36802e-09	TRUE	mehp.mice	TER90002 Mono(2-ethylhexyl)phthalate CASRN 4376-20-9 Swiss CD-1 Mice Feed	0, 0.017, 0.035, 0.07, 0.14	25, 26, 26, 24, 9	335, 314, 289, 267, 79	0.015, 0.045, 0.066, 0.202, 0.266
0.113009	TRUE	2.00029e-12	3.77409e-09	TRUE	tgdm.mice	TER84112 Triethylene glycol dimethyl ether CASRN 112-49-2 Swiss CD-1 Mice Gavage	0, 250, 500, 1000	26, 26, 23, 26	319, 275, 261, 285	0.003, 0, 0.008, 0.116
0.0236131		0.0128063	0.0122545	TRUE	theo.mice	TER84111 Theophylline CASRN 58-55-9 Swiss CD-1 Mice Drinking Water	0, 0.075, 0.15, 0.2	24, 25, 29, 16	286, 278, 300, 185	0.003, 0.007, 0.02, 0.027
0.0230006		0.0230505	0.0183277	TRUE	thio.rats	TER92133 Thiophenol CASRN 108-98-5 SD Rats Gavage	0, 20, 35, 50	25, 24, 24, 21	394, 362, 376, 264	0.015, 0.014, 0.021, 0.038
0.0260431		0.0748038	0.145914		budi.mice	TER90030 1,4-Butanediol CASRN 110-63-4 Swiss CD-1 Mice Gavage	0, 100, 300, 600	41, 43, 44, 46	505, 548, 555, 602	0.004, 0.005, 0.004, 0.03
0.0198991		0.0193728	0.0321782	TRUE	bend.rats	TER84050 Bendectin CASRN 8064-77-5 SD Rats Gavage	0, 200, 500, 800	36, 36, 35, 29	503, 495, 442, 372	0.032, 0.012, 0.023, 0.051
0.000391276		0.432532	0.529355		berb.rats	TER98008 Berberine chloride dihydrate CASRN 5956-60-5 SD Rats Feed	0, 3625, 7250, 14500	24, 24, 24, 24	379, 361, 375, 370	0.016, 0.008, 0.008, 0.016
0.0165815		0.0217588	0.0217588	TRUE	dehp.rats	TER84063 Di(2-ethylhexyl) phthalate CASRN 117-81-7 F344 Rats Feed	0, 0.5, 1, 1.5, 2	23, 22, 22, 24, 14	239, 215, 221, 242, 111	0.013, 0, 0.018, 0.029, 0.027
0.0499951		0.0913444	0.0579583		bpa.mice	TER85052 Bisphenol A CAS No. 80-05-7 CD-1 Mice Gavage	0, 500, 750, 1000, 1250	24, 21, 19, 18, 12	262, 239, 198, 199, 130	0.027, 0.025, 0.015, 0.075, 0.054	Excluded for difficult-to-model dose-response pattern

## Sheet: key to columns
Key to columns in worksheet "test.dr"
Column head
er	Extra risk calculated from observed proportions pF as [ 1-pF(0) ] / [ max(pF) - pF(0) ]
er>=0.05	Indicator for extra risk > 0.05
ca.d	Cochran-Armitage trend test p-value. Test used applied doses (column "dose") and used nL, nF divided by dose-group-specific estimates of design effect
ca.r	Cochran-Armitage trend test p-value. Test used ranks of doses and used nL, nF divided by dose-group-specific estimates of design effect
CATT<=0.05	Indicator - was either ca.d or ca.r less than 0.05?
abbrev	abbreviations used in R functions and data sets
data	For rows 2:40, the file header found in the data sets compiled by Faustman et al. (1994) and provided by Dr. Setzer
	For rows 41:58, descriptors taken from the files downloaded from the NTP website
dose	"doses" as reported in the source files - these vary as to units (mg/kg-day, %feed, etc.)
nL	Number of litters in each dose group
nF	Number of live fetuses in each dose group
pF	Proportion of live fetuses exhibiting any type of malformation in each dose group
Notes	notes regarding the two data sets excluded
	data sets were accepted for dose-response if er>= 0.05 and CATT <= 0.05, with the two exceptions noted
	The data sets tabulated in worksheet 'test.dr' were identified as follows
	Data sets compiled by Faustman et al. (1994) and provided by Dr. Setzer: studies identified as NTP or EPA studies and having code "MO" (total malformations)
	Data sets listed on the NTP web site (see "NTP data checklist MALF.xlsx"): Abstract indicated a significant response of malformations to dose
