# Supplementary material for: Dose-Response Modeling with Summary Data from Developmental Toxicity Studies
Source: Risk Anal. Author manuscript; Available in PMC 2021 Aug 18. (PMC8372781; doi:10.1111/risa.12667)
Supplement: Supporting Information [file NIHMS1544377-supplement-Supporting_Information.zip › ReadMe.txt]

Directory of files in supplemental information

ReadMe.txt
	This text file


models.docx (1 page)
	Dose-response models used
Regression of Deff on pF.docx (11 pages)
	Principles and technical details for orthogonal least squares estimation
	of relation between design effect (Deff) and proportion malformed (pF)
Relation of Fetal to Litter Proportions.docx (1 page)
	Approximate relation between fetal and litter Proportions
	and what this implies about Extra Risk. 


bmds-dr-results.csv
	Statistics from BMDS model-fitting of the 19 data sets
drdata.csv
	The 19 data sets used for BMDS dose-response modeling
hd.csv
	Historical data summarized by dose groups 
NTP data checklist.xlsx
	Documents data set selection from 2-year developmental studies found on NTP web site in 2012
test.dr.xlsx
	Checklist and cross-walk between data sources "A" and "B" (historical data sets)
	Extra risk and trend results used to select 19 data sets for dose-responses modeling
	Data sets downloaded from NTP (Collection A) are in rows 39-56
	Archived data sets obtained from (Collection B) are in rows 2-38
